# Supplementary material for: The Fungal-Specific Transcription Factor VpFSTF1 Is Required for Virulence in Valsa pyri
Source: Front Microbiol. 2020 Jan 10;10:2945. doi: 10.3389/fmicb.2019.02945 (PMC6965324; doi:10.3389/fmicb.2019.02945)
Supplement: TABLE S1 — Transcript levels of several C6 transcription factor encoding genes. [file Table_1.xlsx]

## Sheet: expression level 
Table S1 Transcript levels of several C6 transcription factor encoding genes
Gene ID	accession number	1stRPKM	2ndRPKM	Fold change	Protein	Gene	NCBI annotation	GO annotation
VP1G_10133	KUI63015.1	9.30522	28.5127	3.06416	MDKLTRMESIIKHLASENGIDQGVLPTGSEFGADTESSELLRPAITGQRKTNEVNGSRSGSRSVLTASPSGRTSPSSSSSLDGHFGRLVIDESKSYYVSNVLWANLANEVGEIRDMLIDPELDEDDEDYDMMFPKTPYSESSSSNAALFGFRAIAHSLRAYHPTRSQAVNLLDIFAENVCPQVRLFHMPTLSRMYHDAIASFESLDKNIEALLFAIYYSAVASLDDQKTLRILGVTRAVAMETYRFAVEQAMARADLLNTQDMILLQTAVLFLSALRSQDESRTPWSLTALIFHIAQTMGIHRDGTLFGLKPFETEMRRRLWWHICILDHRSSEFNGFLPIAHQFSSDTKFPLHVNDADLSPDMTEPPPGRTESTDITLLLLRCEALRTAWKFGMASPG…	ATGGATAAGTTAACTCGGATGGAGTCAATAATCAAGCACTTGGCTTCCGAGAATGGGATCGATCAAGGTGTGCTACCGACAGGTTCAGAGTTTGGGGCAGATACGGAGTCATCTGAGCTGTTGAGACCCGCGATTACAGGTCAGAGGAAGACCAACGAAGTAAACGGATCGAGATCTGGATCAAGATCAGTATTAACTGCATCGCCGTCGGGTAGAACGAGTCCGTCGTCGTCATCCTCTCTTGACGGCCATTTCGGACGTCTCGTGATCGACGAGTCGAAGAGTTACTACGTCAGCAACGTTCTCTGGGCCAATCTGGCGAACGAGGTCGGCGAGATACGTGACATGCTTATCGACCCAGAGCTAGACGAAGATGACGAGGATTACGATATGATGTTC…	fungal specific transcription factor domain protein	GO:0000981|GO:0008270|GO:0006355|GO:0005634|GO:0003677|GO:0008270|GO:0006351|GO:0005634|GO:0000981|GO:0008270|GO:0006355|GO:0005634|GO:0003677|GO:0008270|GO:0006351|GO:0005634|GO:0000981|GO:0008270|GO:0006355|GO:0005634|GO:0000981|GO:0008270|GO:0006355|GO:0005634|GO:0000981|GO:0008270|GO:0006355|GO:0005634|GO:0000981|GO:0008270|GO:0006355|GO:0005634
VP1G_09086	KUI61932.1	1.6446	5.82993	3.54489	MERLQLQQQQQNQQQPGENTLFEEENDDDVGDNEDGPDDLPGSGESWDDRAGVESSKNQSAPRSSSSRSSQSHIGSVVQAHRTPASGSASAPPPTPVAPIPTMVPSLSLFRLPSGNSLTPSTGSRLTAGSESAPQTTNATPISEHPPHLSLASAAAMTFTLPDVSVPPDAAVRASNELPGMDDFMEWMDSVDTNELNHMLLPHPNILTPPAEDPIQLETLFHKFWPLLHLPTFSMDMATPALTHALGHIKDWVQQKAVSDAIVWDVNSNIKLLPNFMQSISGDINLSSSSRTMSIGTLQFVQALGLIAACAITGNSPPAIFEWATLCSDMCTAYLRHMGVYQGTRKIEQPFHIADERWIMEEQFNRLAATFLRFDAYLGLILDRAPTLRWPEMRFIFPA…	ATGGAAAGACTGCAATTACAACAGCAGCAGCAGAATCAACAGCAACCGGGAGAGAATACGCTGTTCGAGGAGGAGAATGACGACGATGTTGGTGATAACGAAGACGGCCCAGACGACCTTCCTGGTTCGGGCGAGAGCTGGGATGACAGAGCTGGCGTTGAATCTAGCAAGAATCAGAGCGCTCCCCGTAGCAGCTCATCCCGTTCGAGCCAGTCACACATCGGCAGTGTTGTTCAGGCTCACCGGACACCTGCGTCCGGGTCCGCTTCCGCACCTCCTCCGACACCAGTTGCGCCCATACCAACAATGGTGCCATCTCTCTCCCTCTTCAGGTTGCCATCTGGAAATTCTCTGACCCCAAGTACTGGGTCTCGGCTTACTGCCGGGTCTGAGTCGGCT…	transcription factor c2h2 cys6	GO:0000981|GO:0008270|GO:0006355|GO:0005634|GO:0003676|GO:0000981|GO:0008270|GO:0006355|GO:0005634|GO:0000981|GO:0008270|GO:0006355|GO:0005634|GO:0003676|GO:0000981|GO:0008270|GO:0006355|GO:0005634|GO:0000981|GO:0008270|GO:0006355|GO:0005634|GO:0000981|GO:0008270|GO:0006355|GO:0005634
VP1G_10352	KUI63216.1	3.34502	12.041	3.59968	MDSGSSNSHTPGQFDLPVLSMRQGTGQYGFHSLLQEMDADGSVGEDSTQSPTVTTPNSIPRAIAPRGALPLRSNRAVRKPKAERRGHTKSRNGCFNCKTRRIKCQETRPACDHCVKVGLNCEYPALPQITHQYKYLMHSILGLAASELITSNNSLKEAAISHRLKAIKDIKRRLAVPSSSVDYAEGNALMAACFALTFQSIFLEDGMAEHMAFVRGVFIVAVQMAEAGVDFMFSNLLSEDQEALLRPHVEKVVLPASMAEWRDGAAAALEALRPLCGGDELKVRYLEMTLDIARGLYESSPYRAWKAAGDHYAWWMTLPHSDFARIVDPNDQVFMLLASHWIALKQIMAVITEVEKTISPITAEFMPYNEWPLWVQAQLERDPDFFGIAEKGGKQIERS…	ATGGACTCGGGCTCTAGCAATTCGCATACTCCGGGTCAGTTTGACCTCCCCGTCCTTTCGATGCGTCAAGGTACAGGCCAGTATGGCTTCCATTCGCTCCTCCAGGAAATGGATGCCGATGGCTCTGTCGGGGAGGACTCGACCCAGTCGCCCACAGTAACAACACCAAACTCTATACCACGGGCTATAGCTCCTCGCGGTGCTCTACCCTTAAGGTCCAACCGCGCTGTGCGGAAACCTAAGGCAGAAAGAAGAGGACATACGAAGAGTCGCAACGGATGTTTCAACTGCAAGACAAGACGGATCAAGTGTCAAGAAACTCGACCTGCTTGCGATCATTGTGTCAAGGTGGGCTTGAACTGCGAGTATCCGGCCTTACCGCAAATCACGCATCAGTAT…	c6 transcription factor	GO:0000981|GO:0008270|GO:0006355|GO:0005634|GO:0000981|GO:0008270|GO:0006355|GO:0005634|GO:0000981|GO:0008270|GO:0006355|GO:0005634|GO:0000981|GO:0008270|GO:0006355|GO:0005634|GO:0000981|GO:0008270|GO:0006355|GO:0005634|GO:0000981|GO:0008270|GO:0006355|GO:0005634
VP1G_00371	KUI53129.1	1.72926	6.82707	3.94798	MAGLVNASWELPPTSQLNISDCNAIAPWVAYYIVLASQSNSSMPFLTWEGNTPVNVVLDFLRSLVPNNWTQPTDGDLLLWYIDFHNYLLTDIEVLGKMAILSVNDCGSKICPNLDFSGDSDLSGIGMMISYYMVAIFVTIYYFALIPGLFENYRHEFRNMETVKLYRRLASGFEESVSGFLDAMLLFCISMLVAATTRYASLIMYPHKSHSMFGLENCVFLSAFSIFPAIILQSLSFDLRRRRIRLAMWDLVIIFAVTVEVLYRLKYRRWVDDYQFMLSQSSDMTQFSQETWFLVCQKESLRQSLQTLLSVGHAIMLLNSASWLYHVAEIYTGKWWVPALQSRTRLWRRWEGCKLLLRLFNGYICLAIMWAFLGLFTAYRHDVMKKAGEADQDGDWTFG…	ATGGCGGGCCTCGTCAATGCCTCGTGGGAGCTCCCACCCACATCACAGCTGAACATTTCCGACTGCAACGCCATCGCTCCCTGGGTTGCCTACTATATCGTCCTTGCCTCTCAGTCGAACAGCTCGATGCCCTTCTTAACCTGGGAGGGTAATACGCCTGTAAATGTTGTCCTGGACTTTTTGCGCTCACTTGTACCGAATAACTGGACCCAGCCGACTGACGGAGACCTTCTCCTTTGGTACATCGACTTCCACAATTACCTGTTAACCGACATCGAAGTCCTTGGGAAGATGGCAATATTGTCAGTGAATGACTGCGGCTCCAAAATCTGTCCGAACCTGGACTTTTCTGGCGATTCCGATCTGTCAGGCATTGGTATGATGATCTCGTACTACATG…	c6 zinc finger domain containing protein	#N/A
VP1G_02071	KUI54751.1	5.81912	23.1304	3.9749	MGTSVLQVHTVQEVGKRMYKPGAFSSRTTQLEERLNGLVDLLRASGEIPTQNTGRSQSSAPGPSDRERDSSHEHSPSTPSIIGSTIHVPRNWNRHAPPRCICRAEVGEVPSQRRSDGELLEIYQTRLMPVFPFVPIPPGTQPGRLKAERPFLFSALCMAASISDVRSMRGQMFSMVKRLTNEMFIESNRSMDILQGIIVILAWYQNHCMMHTQLNNLIHIAQALLADLGLNKSPEVQERSSVMVLNPPQPHRTTNEERRAILGVWFLSSSVATGLQKVFPMKFSKYIKQCLETLEASPDYELDALLVHLVKIQHLTQQIYSWNSREDEDEGIPGFPRAPASAYQSAFHGDTDRLQASLPVSLRDDKLLRVYFAFATLHLNEPPPIDAALLKTLAESLTD…	ATGGGGACCAGTGTGCTCCAGGTTCACACCGTGCAAGAGGTTGGCAAAAGAATGTACAAGCCAGGTGCATTTTCCTCAAGGACTACGCAACTTGAGGAACGCTTGAACGGGCTGGTTGATCTTCTCAGGGCTTCTGGTGAGATTCCGACGCAGAACACAGGAAGAAGTCAAAGCTCTGCTCCGGGACCCAGTGATAGAGAGCGCGATTCGTCACATGAACATTCCCCAAGTACACCCAGTATCATCGGCAGCACCATACACGTCCCCCGCAACTGGAACCGCCATGCACCGCCAAGGTGTATTTGCCGCGCCGAAGTGGGCGAAGTCCCTTCCCAAAGACGTTCTGATGGTGAACTTCTGGAGATATATCAGACGCGCCTCATGCCGGTCTTTCCATTC…	zn 2cys6 transcription factor	#N/A
VP1G_07436	KUI60259.1	3.22759	13.9804	4.33153	MGGQVVQANGARGGSTTYVGATHFMAMLDDIEDLKSYFDDDGEEADGDTPEDSTPEIESPELLIMNRASPRSRQDFLDLLPTKTFADKLIMRYFSTNSTSQHILHKPSFIRKYNQFWANRGSPTIEMDWFAHLFIIFAQAVFFSHFVAPDELVNDSLPLTPMQRFRQYRAAAGWALTSTSSNGRCGYTSPATSTCIPFLMYVETDFLANRTTQTSTYLLSSVCIRIMLKMGLHRDPSKLPGAQITPFDGEMRRRIWALAIQLDLMVSFHLGLPSMVYAIESDTMKPRNLMDEDFDENTKELPPGRPDSDYTHMTYPIFKASIFELFGLVVRQAHALTPPTYAEVMELDNRLVQRYAAVPSFMEIRPLETRLTDSPLQIFQGFGIATLYQKSRCVLHRRY…	ATGGGTGGCCAGGTAGTCCAGGCCAACGGCGCACGGGGAGGGAGTACGACTTATGTGGGGGCTACGCACTTTATGGCAATGCTGGATGATATCGAAGATCTCAAGAGCTATTTCGACGACGATGGCGAGGAAGCGGATGGGGACACTCCGGAGGACTCAACACCGGAGATAGAATCTCCTGAGTTGTTGATCATGAACAGGGCCTCGCCAAGGAGCAGACAGGACTTCTTGGATCTGCTTCCGACCAAAACTTTCGCCGACAAACTGATCATGAGGTACTTCAGCACGAATTCCACGTCGCAGCATATCTTACACAAACCCAGCTTTATTAGGAAGTACAACCAGTTCTGGGCCAACAGAGGCTCACCCACCATAGAAATGGATTGGTTCGCACACCTC…	c6 transcription factor	GO:0000981|GO:0008270|GO:0006355|GO:0005634|GO:0003677|GO:0008270|GO:0006351|GO:0005634|GO:0003677|GO:0008270|GO:0006351|GO:0005634|GO:0000981|GO:0008270|GO:0006355|GO:0005634|GO:0000981|GO:0008270|GO:0006355|GO:0005634|GO:0000981|GO:0008270|GO:0006355|GO:0005634|GO:0000981|GO:0008270|GO:0006355|GO:0005634|GO:0000981|GO:0008270|GO:0006355|GO:0005634
VP1G_01150 (VpFSTF1)	KUI53834.1	8.73433	41.6727	4.77114	MSAVRATALRAGGACVRCRKGKTKCVYENGRAPCKNCSKGMHECYLPSESMSHGGHGVSPARQAHRVREALPSERASSGGAGDPRHGPAHSTAVASRNTAPANEKLGPEMLDQCERVINKVLPACVAFHKPSFIQQLRNNAVDAVMVNALLCTAARHSPMLIQRFGRSQGASQAAEHFGLKASNFIWLALDHPTLADIQALCLMVIHEWGSRSAVRAYIYLGQAARMAQMYRVVHGNTHQADPDRFLQDESFRRTLWLIYILDCFLTSSPGRYPALSKLDVKDVALPCEDMNFNFGNPVIVRTLDGNAPPGATAAAIMAPVGEFGHIVLATEAWRMVVEMMTTTTVETFSEEQCQMLEAKVAQVRSNLPHHFSDRPGQMELHITMGSGMTYAMIHLLLH…	ATGTCAGCAGTCCGCGCGACGGCTCTTAGAGCCGGTGGCGCCTGCGTGCGCTGTCGCAAGGGCAAGACCAAATGTGTCTACGAAAACGGACGCGCGCCTTGCAAGAACTGCTCAAAGGGTATGCACGAATGCTACCTGCCTTCCGAGTCCATGAGCCATGGCGGCCATGGTGTTTCTCCTGCCCGACAAGCCCATCGAGTGCGAGAGGCACTTCCAAGCGAGCGGGCCAGCAGCGGTGGTGCCGGCGATCCTCGTCACGGCCCAGCTCATTCGACTGCAGTCGCATCGCGCAACACTGCGCCAGCTAATGAGAAGCTCGGCCCTGAGATGCTAGATCAATGTGAAAGGGTCATCAACAAGGTCCTGCCAGCATGTGTCGCCTTTCACAAACCCTCCTTC…	fungal specific transcription factor domain containing protein	GO:0003677|GO:0008270|GO:0006351|GO:0005634|GO:0000981|GO:0008270|GO:0006355|GO:0005634|GO:0000981|GO:0008270|GO:0006355|GO:0005634|GO:0003677|GO:0008270|GO:0006351|GO:0005634|GO:0000981|GO:0008270|GO:0006355|GO:0005634|GO:0000981|GO:0008270|GO:0006355|GO:0005634|GO:0000981|GO:0008270|GO:0006355|GO:0005634
