# Supplementary material for: The Fungal-Specific Transcription Factor VpFSTF1 Is Required for Virulence in Valsa pyri
Source: Front Microbiol. 2020 Jan 10;10:2945. doi: 10.3389/fmicb.2019.02945 (PMC6965324; doi:10.3389/fmicb.2019.02945)
Supplement: TABLE S2 — The primers used in this study. [file Table_2.xlsx]

## Sheet: Sheet1
Table S2. The primers used in this study
No	Name		Sequence (5’to 3’)
For gene knock out
1	5’-flanking F	5’ flanking	GGGAGTTCTGGGAAAGGAG
2	5’-flanking R		ACCAGCCAGCCAACAGCTCCC ATGCAACGAGGGTGTTAGG
3	3’-flanking F	3’flanking	ATACGCAAACCGCCTCTCCC CTCCGATACCCACAACGAG
4	3’-flanking R		CAACCAGCTAAGCCCAGAT
5	Hph box-F	Hph box	CCTAACACCCTCGTTGCATGGGAGCTGTTGGCTGGCTGGT
6	Hph box-R		CTCGTTGTGGGTATCGGAGGGGAGAGGCGGTTTGCGTAT
For mutants screening
7	Hph fragment-F	Part of Hph gene	ATCTCATCTCAAACCACGGA
8	Hph fragment-R		ATGTAGGCACGGACAGCAC
9	Fragment in the deletion region F	Part of VpFSTF1	ATCTCATCTCAAACCACGGA
10	Fragment in the deletion region R		ATGTAGGCACGGACAGCAC
11	Outer F	Outer Hph box	TCGCCGCAGTGTATGGAA
12	Outer R		CGTGCAAGAAGTCGGGTC
For constructing complementary vector
13	VpFSTF1 ORF F	For complementary strain	CACCATCACCATCACTCGAGATGTCAGCAGTCCGCGCGA
14	VpFSTF1 ORF R		TCGCCCTTGCTCACCCTCGAGTT CACTCCGCCTCCCATGAA
For H1Y test
15	VpFSTF1 ORF F	For H1Y	gtaccagattacgctcatatgATGTCAGCAGTCCGCGCGA
16	VpFSTF1 ORF R		actggcctccatggccatatgTCACACTCCGCCTCCCATG
17	VP1G_02904 F		ctatagggcgaattcccgggTCCCGCACGCTACAGTCAT
18	R		gaacgcgtgagctccccgggATCTGGGCAGGTGGGTGAA
19	VP1G_08741 F		ctatagggcgaattcccgggATACCGCAGTCGGATAGTTT
20	R		gaacgcgtgagctccccgggGCATTGAAGTTTGTAGTGGC
21	VP1G_06375 F		ctatagggcgaattcccgggGGCTCAGTTCTGATAATCCC
22	R		gaacgcgtgagctccccgggTCTTCCGCCAGTGTAGTTC
23	VP1G_05619 F		ctatagggcgaattcccgggCGCATGTCTTGTTCCTGGTT
24	R		gaacgcgtgagctccccgggATCTTAGAGTCGGCTGTGGC
25	VP1G_02838 F		ctatagggcgaattcccgggTCATTAGTTAATTGGAGGGATG
26	R		gaacgcgtgagctccccgggGAAGCCTGTCTACACCGAAG
27	VP1G_08357 F		ctatagggcgaattcccgggTCTTGAAGCGTTCCCATCTC
28	R		gaacgcgtgagctccccgggGTGACCGCCAGTATTTACCC
29	VP1G_09108 F		ctatagggcgaattcccgggCGATAAAGCAATCCCACAAT
30	R		gaacgcgtgagctccccgggTGACAAGGGTAGAGGTAGCAG
31	VP1G_01209 F		ctatagggcgaattcccgggTTTTCTTCTTCGCAACTCA
32	R		gaacgcgtgagctccccgggGCAGGAGGTTCACGATACT
33	VP1G_02119 F		ctatagggcgaattcccgggCCCTCCACAACTCCGTATC
34	R		gaacgcgtgagctccccgggTAGCCAGCACCTCAACTCC
qRT-PCR primers
35	VP1G_08741 F		TGCATTCCACCATCCCTCA
36	R		ACCTTCGTCGCCTTTCCTC
37	VP1G_02838 F		GGTACATGCCTAAAGATGAACCC
38	R		CCAGATCCCGAGCAAACAA
39	VP1G_02904 F		CAGGGGACTCGGATGACAAA
40	R		CGAAGGGACAGATAGCGGCGAGGGA
41	VP1G_08357 F		CTTATCTCCAGGCAGTCATCTACG
42	R		TATTGAACCGCACGCATCAT
43	VP1G_09108 F		CCAGAGTCGTCCGCTTACCA
44	R		CGCCGACAGTGTTCTTTTCC
45	VP1G_01209 F		ATGAGGGTGTTGTCGAGAAGGA
46	R		TGCTATGATGGGCGTTTGG
47	VP1G_02119 F		CGCAGCCTCTGGTGCTAATA
48	R		TGTAAAGCGGTGTCAAGGTGTT
49	VP1G_06375 F		TCGCCTACCCGCTTTACTTC
50	R		ACAGCAGATATTGCCATCATCC
51	VP1G_05619 F		GATGCCATCACTTCCATTTCTG
52	R		GTATCGCCCATATCCTTTCTCC
53	VpFSTF1 Q F		AGCTCCGAAACAATGCCG
54	R		GGTCCAATGCCAACCAGATAA
55	VP1G_06880 F		TGGGGAGGCTTTTCATTCTTT
56	R		GGGTAACTTCGTTGTCGGGTC
57	VP1G_06889 F		CCCTCGGACCGTACTTTGTG
58	R		AAGAAGGCGGATGGGTAGACT
59	VP1G_01321 F		TGACCTACACGCCCTACGATT
60	R		ACCTCGCTGATGAAGATACCG
61	VP1G_01382 F		CGAACAACCCGGAAGCATT
62	R		CTAACCAAAGGAGCCGAACC
63	VP1G_06369 F		AGGTGGACTGCCTTGAAGAATC
64	R		CGTTGGGTCGTCAGGAAACT
65	VP1G_06815 F		ACATCTCCATTCGGACAACTAAG
66	R		GGTAGCGGAACGGTCAAAGT
67	VP1G_07293 F		AGCCTCAAGGGGAAAGTCG
68	R		CTTGCGGGAGGAGATGAAG
69	VP1G_08900 F		GCTAGACGCCACAGGAAAGAG
70	R		GCGATGATAGACTGGGTGAGAAT
