# Supplementary material for: The Fungal-Specific Transcription Factor VpFSTF1 Is Required for Virulence in Valsa pyri
Source: Front Microbiol. 2020 Jan 10;10:2945. doi: 10.3389/fmicb.2019.02945 (PMC6965324; doi:10.3389/fmicb.2019.02945)
Supplement: TABLE S3 — Differentially expressed genes (DEGs) controlled by VpFSTF1 involved in virulence. [file Table_3.xlsx]

## Sheet: PHI annotation
Table S3. DEGs controlled by VpFSTF1 involved in virulence
Gene ID	fkpm(9-50)	fkpm(Vp297)	Log2FC	annotation	virulence
VP1G_06427	0.730132	93.2622	-6.997	Calcium/calmodulin-dependent protein kinase type 1	reduced
VP1G_08956	328.085	16834.3	-5.6812	Endothiapepsin	reduced
VP1G_02904	1.39952	50.3979	-5.1704	TOX	lethal
VP1G_07377	34.5118	1109.19	-5.0063	Serine/Threonine protein kinases	lethal
VP1G_03697	76.5165	1665.51	-4.444	Alcohol oxidase 1	reduced
VP1G_01154	10.5525	223.554	-4.405	Acyltransferase LovD	reduced
VP1G_10223	0.334695	6.50188	-4.2799	putative short-chain type dehydrogenase/reductase y4mP	reduced
VP1G_02815	121.026	1880.73	-3.9579	hypothetical protein	reduced
VP1G_09096	97.8572	1312.13	-3.7451	beta-glucanosyltransferase gel1	reduced
VP1G_02696	5.33146	66.9416	-3.6503	Cellobiose dehydrogenase	reduced
VP1G_02366	65.7654	768.878	-3.5474	butanediol dehydrogenase	lethal
VP1G_06933	4.31083	44.2934	-3.3611	Putative HC-toxin efflux carrier TOXA	lethal
VP1G_07172	91.8453	728.056	-2.9868	putative NADP-dependent mannitol dehydrogenase	reduced
VP1G_01115	8578.63	67756.4	-2.9815	dimethylmalate lyase	reduced
VP1G_05574	511.521	3737.09	-2.8691	Short-chain dehydrogenase reductase 5	reduced
VP1G_09766	994.402	6982.85	-2.8119	Isocitrate lyase	reduced
VP1G_02680	6.13155	38.3333	-2.6443	Cathepsin E	reduced
VP1G_00369	73.0795	354.892	-2.2798	dehydrogenase/reductase	reduce
VP1G_03430	816.871	3894.19	-2.2531	L-sorbose 1-dehydrogenase	reduced
VP1G_08719	77.0129	343.068	-2.1553	hypothetical protein	lethal
VP1G_08170	74.1958	329.895	-2.1526	Pepsin B	reduced
VP1G_09273	412.743	1626.36	-1.9783	Protein PRY2	reduced
VP1G_03400	74.9385	282.505	-1.9145	hypothetical protein	lethal
VP1G_00919	110.607	403.408	-1.8668	Zinc finger protein zas1	lethal
VP1G_08404	96.2625	335.715	-1.8022	hypothetical protein	lethal
VP1G_01022	761.988	2626.14	-1.7851	hypothetical protein	lethal
VP1G_06378	47.371	158.397	-1.7415	Zinc finger protein klf1	lethal
VP1G_08179	136.204	451.608	-1.7293	3-oxoacyl-[acyl-carrier-protein] reductase FabG	lethal
VP1G_05387	92.1603	303.202	-1.7181	4-formylbenzenesulfonate dehydrogenase TsaC1/TsaC2	lethal
VP1G_09911	6.02661	19.6698	-1.7066	Alcohol oxidase	reduced
VP1G_10118	92.5943	298.954	-1.6909	Pyranose dehydrogenase 3	reduced
VP1G_06489	120.985	384.54	-1.6683	Zinc finger protein ZIC 5	lethal
VP1G_04013	242.527	709.78	-1.5492	Putative HC-toxin efflux carrier TOXA	lethal
VP1G_05044	754.839	2150.97	-1.5107	Aspartic-type endopeptidase ctsD	reduced
VP1G_09049	41.8001	118.95	-1.5088	Carboxyvinyl-carboxyphosphonate phosphorylmutase	reduced
VP1G_00657	517.525	1461.1	-1.4974	Cell division control protein 25	reduced
VP1G_02604	366.662	1006.77	-1.4572	Serine/threonine-protein kinase ssp1	lethal
VP1G_01688	14.926	40.3897	-1.4362	Protein flp	reduced
VP1G_05373	8.56092	22.8719	-1.4177	Cellobiose dehydrogenase	reduced
VP1G_02394	68.226	174.014	-1.3508	hypothetical protein	reduced
VP1G_00398	144.051	360.548	-1.3236	Transcriptional activator protein DAL81	lethal
VP1G_05751	598.221	1494.81	-1.3212	Rhamnolipids biosynthesis 3-oxoacyl-[acyl-carrier-protein] reductase	lethal
VP1G_02970	202.39	503.099	-1.3137	Catalase-1	reduced
VP1G_05731	451.058	1099.93	-1.286	Endothiapepsin	reduced
VP1G_05885	228.435	546.541	-1.2585	hypothetical protein	lethal
VP1G_10155	20.6806	49.3461	-1.2547	Ribosome assembly protein rrb1	lethal
VP1G_06784	2130.07	4766.69	-1.1621	hypothetical protein	lethal
VP1G_07556	548.1	1201.56	-1.1324	3-oxoacyl-[acyl-carrier-protein] reductase FabG	lethal
VP1G_03081	440.119	960.98	-1.1266	Protein STB5	lethal
VP1G_09994	2058.18	4478.23	-1.1216	Transcriptional regulatory protein pro1	lethal
VP1G_01126	20.2648	42.2414	-1.0597	putative aspartic-type endopeptidase opsB	reduced
VP1G_07293	726.519	1472.64	-1.0193	Rhamnolipids biosynthesis 3-oxoacyl-[acyl-carrier-protein] reductase	lethal
VP1G_08741	0.334695	15.6584	-5.5479	Isotrichodermin C-15 hydroxylase	reduced
VP1G_06375	0.334695	9.53861	-4.8329	MFS transporter	reduced
VP1G_06997	0.334695	8.09052	-4.5953	Riboflavin transporter MCH5	reduced
VP1G_05619	0.360458	6.35588	-4.1402	Trichodiene oxygenase	reduced
VP1G_01036	0.739349	13.645	-4.206	polyketide synthase	reduced
VP1G_02838	1.08137	9.58521	-3.1479	NPP1	effector
VP1G_07013	1.3903	527.68	-8.5681	putative transporter ESBP6	reduced
VP1G_08357	2.15542	432.823	-7.6497	Pisatin demethylase	reduced
VP1G_03388	2.79904	17.0286	-2.605	Ent-kaurene oxidase	reduced
VP1G_08124	2.87633	12.7211	-2.1449	Riboflavin transporter MCH5	reduced
VP1G_09108	9.28894	274.612	-4.8857	Fumitremorgin C monooxygenase	reduced
VP1G_09107	16.2445	960.942	-5.8864	Dammaradiene synthase	reduced
VP1G_08402	21.7177	707.159	-5.0251	Fumitremorgin C synthase	reduced
VP1G_01209	26.9131	146.24	-2.442	Catalase-related peroxidase	reduced
VP1G_02119	45.8374	1864.34	-5.346	Oxalate--CoA ligase	reduced
VP1G_04205	83.3959	360.827	-2.1133	Dicer-like protein 1	reduced
VP1G_08438	91.0691	1752.55	-4.2664	Benzoate 4-monooxygenase	reduced

## Sheet: Sheet1
Table S2 PHI annotation for DEGs
Gene ID	PHI ID	Homo	pathogens	virulence	Evalue	annotation	fkpm(9-50)	fkpm(Vp297)	Log2FC	Pval	padval
VP1G_06427	I1RAY2	FGSG_00677	Magnaporthe oryzae	reduced	1.32e-27	Calcium/calmodulin-dependent protein kinase type 1	0.730132	93.2622	-6.997	2.71e-29	1.32e-27
VP1G_08956	P0CY26	SAP1	Candida_albicans	reduced	4.26e-135	Endothiapepsin	328.085	16834.3	-5.6812	3.78e-138	4.26e-135
VP1G_02904	Q00357	TOXA	Cochliobolus_carbonum	lethal	6.53e-17	TOX	1.39952	50.3979	-5.1704	2.75e-18	6.53e-17
VP1G_07377	I1RC35	FGSG_01137	Fusarium_graminearum	lethal	2.27e-88	Serine/Threonine protein kinases	34.5118	1109.19	-5.0063	5.24e-91	2.27e-88
VP1G_03697	Q9P304	AOX1	Passalora_fulva	reduced	1.36e-53	Alcohol oxidase 1	76.5165	1665.51	-4.444	1.05e-55	1.36e-53
VP1G_01154	Q0P7K6	clbP	Escherichia_coli	reduced	8.64e-36	Acyltransferase LovD	10.5525	223.554	-4.405	1.11e-37	8.64e-36
VP1G_10223	G4NES9		Magnaporthe oryzae	reduced	0.017645	putative short-chain type dehydrogenase/reductase y4mP	0.334695	6.50188	-4.2799	0.0052126	0.017645
VP1G_02815	P0CY26	SAP1	Candida_albicans	reduced	3.29e-91	hypothetical protein	121.026	1880.73	-3.9579	7.3e-94	3.29e-91
VP1G_09096	P43076	PHR1	Candida_albicans	reduced	8.97e-17	1%2C3-beta-glucanosyltransferase gel1	97.8572	1312.13	-3.7451	3.78e-18	8.97e-17
VP1G_02696	Q9P304	AOX1	Passalora_fulva	reduced	5.04e-16	Cellobiose dehydrogenase	5.33146	66.9416	-3.6503	2.24e-17	5.04e-16
VP1G_02366	Q8Y0J2	fabG1	Ralstonia_solanacearum	lethal	4.59e-16	L-2%2C3-butanediol dehydrogenase	65.7654	768.878	-3.5474	2.03e-17	4.59e-16
VP1G_06933	Q00357	TOXA	Cochliobolus_carbonum	lethal	1.61e-10	Putative HC-toxin efflux carrier TOXA	4.31083	44.2934	-3.3611	1.17e-11	1.61e-10
VP1G_07172	G4NES9	fabG1	Magnaporthe oryzae	reduced	1.69e-24	putative NADP-dependent mannitol dehydrogenase	91.8453	728.056	-2.9868	4.12e-26	1.69e-24
VP1G_01115	P0CT06		Magnaporthe oryzae	reduced	2.13e-36	2%2C3-dimethylmalate lyase	8578.63	67756.4	-2.9815	2.7e-38	2.13e-36
VP1G_05574	G4N1P8	ABA4	Magnaporthe oryzae	reduced	4.77e-18	Short-chain dehydrogenase reductase 5	511.521	3737.09	-2.8691	1.83e-19	4.77e-18
VP1G_09766	P0CT06	ICL1	Magnaporthe oryzae	reduced	2.19e-59	Isocitrate lyase	994.402	6982.85	-2.8119	1.44e-61	2.19e-59
VP1G_02680	P0CY26	SAP1	Candida_albicans	reduced	3.29e-07	Cathepsin E	6.13155	38.3333	-2.6443	3.49e-08	3.29e-07
VP1G_00369	Q12634	BUF1	Magnaporthe oryzae	lose of pathogenicity	9.75e-25	Short-chain type dehydrogenase/reductase	73.0795	354.892	-2.2798	2.32e-26	9.75e-25
VP1G_03430	A3RH09	GOX2	Penicillium expansum	reduced	1.1e-38	L-sorbose 1-dehydrogenase	816.871	3894.19	-2.2531	1.33e-40	1.1e-38
VP1G_08719	I1RB90	GzZC298	Fusarium_graminearum	lethal	3.48e-22	hypothetical protein	77.0129	343.068	-2.1553	9.68e-24	3.48e-22
VP1G_08170	P0CY28	SAP3	Candida_albicans	reduced	1.84e-20	Pepsin B	74.1958	329.895	-2.1526	5.85e-22	1.84e-20
VP1G_09273	Q9HFZ2	RBT4	Candida_albicans	reduced	6e-11	Protein PRY2	412.743	1626.36	-1.9783	4.12e-12	6e-11
VP1G_03400	I1RTJ6	GzC2H052	Fusarium_graminearum	lethal	2.58e-07	hypothetical protein	74.9385	282.505	-1.9145	2.7e-08	2.58e-07
VP1G_00919	I1RTJ6	GzC2H052	Fusarium_graminearum	lethal	6.19e-07	Zinc finger protein zas1	110.607	403.408	-1.8668	6.86e-08	6.19e-07
VP1G_08404	I1RTJ6	GzC2H052	Fusarium_graminearum	lethal	0.0011828	hypothetical protein	96.2625	335.715	-1.8022	0.00023784	0.0011828
VP1G_01022	Q00357	TOXA	Cochliobolus_carbonum	lethal	7.35e-25	hypothetical protein	761.988	2626.14	-1.7851	1.73e-26	7.35e-25
VP1G_06378	I1RTJ6	GzC2H052	Fusarium_graminearum	lethal	8.1e-10	Zinc finger protein klf1	47.371	158.397	-1.7415	6.34e-11	8.1e-10
VP1G_08179	Q8Y0J2	fabG1	Ralstonia_solanacearum	lethal	1.88e-11	3-oxoacyl-[acyl-carrier-protein] reductase FabG	136.204	451.608	-1.7293	1.24e-12	1.88e-11
VP1G_05387	Q8Y0J2	fabG1	Ralstonia_solanacearum	lethal	0.00058614	4-formylbenzenesulfonate dehydrogenase TsaC1/TsaC2	92.1603	303.202	-1.7181	0.00010835	0.00058614
VP1G_09911	Q9P304	AOX1	Passalora_fulva	reduced	0.012489	Alcohol oxidase	6.02661	19.6698	-1.7066	0.0034856	0.012489
VP1G_10118	Q9P304	AOX1	Passalora_fulva	reduced	2.81e-14	Pyranose dehydrogenase 3	92.5943	298.954	-1.6909	1.41e-15	2.81e-14
VP1G_06489	I1S0W9	GzC2H085	Fusarium_graminearum	lethal	2.06e-05	Zinc finger protein ZIC 5	120.985	384.54	-1.6683	2.88e-06	2.06e-05
VP1G_04013	Q00357	TOXA	Cochliobolus_carbonum	lethal	4.67e-16	Putative HC-toxin efflux carrier TOXA	242.527	709.78	-1.5492	2.07e-17	4.67e-16
VP1G_05044	P0CY26	SAP1	Candida_albicans	reduced	3.67e-18	Aspartic-type endopeptidase ctsD	754.839	2150.97	-1.5107	1.4e-19	3.67e-18
VP1G_09049	Q59RB8	ICL1	Candida_albicans	reduced	1.83e-07	Carboxyvinyl-carboxyphosphonate phosphorylmutase	41.8001	118.95	-1.5088	1.85e-08	1.83e-07
VP1G_00657	Q875L6	SQL2	Ustilago_maydis	reduced	0.018432	Cell division control protein 25	517.525	1461.1	-1.4974	0.0054843	0.018432
VP1G_02604	I1RAY2	FGSG_00677	Fusarium_graminearum	lethal	0.014077	Serine/threonine-protein kinase ssp1	366.662	1006.77	-1.4572	0.004015	0.014077
VP1G_01688	Q0P7K6	clbP	Escherichia_coli	reduced	0.0014619	Protein flp	14.926	40.3897	-1.4362	0.00030161	0.0014619
VP1G_05373	Q9P304	AOX1	Passalora_fulva	reduced	0.019354	Cellobiose dehydrogenase	8.56092	22.8719	-1.4177	0.0058015	0.019354
VP1G_02394	P0CY26	SAP1	Candida_albicans	reduced	8.27e-08	hypothetical protein	68.226	174.014	-1.3508	7.96e-09	8.27e-08
VP1G_00398	I1S1M0	GzZC144	Fusarium_graminearum	lethal	4.97e-10	Transcriptional activator protein DAL81	144.051	360.548	-1.3236	3.79e-11	4.97e-10
VP1G_05751	Q8Y0J2	fabG1	Ralstonia_solanacearum	lethal	3.85e-06	Rhamnolipids biosynthesis 3-oxoacyl-[acyl-carrier-protein] reductase	598.221	1494.81	-1.3212	4.78e-07	3.85e-06
VP1G_02970	O13289	CAT1	Candida_albicans	reduced	3.64e-11	Catalase-1	202.39	503.099	-1.3137	2.46e-12	3.64e-11
VP1G_05731	P0CY26	SAP1	Candida_albicans	reduced	3.11e-05	Endothiapepsin	451.058	1099.93	-1.286	4.47e-06	3.11e-05
VP1G_05885	Q00357	TOXA	Cochliobolus_carbonum	lethal	1.37e-10	hypothetical protein	228.435	546.541	-1.2585	9.91e-12	1.37e-10
VP1G_10155	Q4X1Y0	PFS2	Aspergillus_fumigatus	lethal	0.0019064	Ribosome assembly protein rrb1	20.6806	49.3461	-1.2547	0.00040718	0.0019064
VP1G_06784	Q00357	TOXA	Cochliobolus_carbonum	lethal	8.76e-12	hypothetical protein	2130.07	4766.69	-1.1621	5.56e-13	8.76e-12
VP1G_07556	Q8Y0J2	fabG1	Ralstonia_solanacearum	lethal	0.00084726	3-oxoacyl-[acyl-carrier-protein] reductase FabG	548.1	1201.56	-1.1324	0.00016338	0.00084726
VP1G_03081	I1RQU8	GzZC029	Fusarium_graminearum	lethal	1.23e-09	Protein STB5	440.119	960.98	-1.1266	9.77e-11	1.23e-09
VP1G_09994	I1R9K1	GzZC306	Fusarium_graminearum	lethal	0.0011292	Transcriptional regulatory protein pro1	2058.18	4478.23	-1.1216	0.00022556	0.0011292
VP1G_01126	P0CY26	SAP1	Candida_albicans	reduced	0.015703	putative aspartic-type endopeptidase opsB	20.2648	42.2414	-1.0597	0.0045485	0.015703
VP1G_07293	Q8Y0J2	fabG1	Ralstonia_solanacearum	lethal	0.0021745	Rhamnolipids biosynthesis 3-oxoacyl-[acyl-carrier-protein] reductase	726.519	1472.64	-1.0193	0.00047214	0.0021745
VP1G_08741	0.334695	15.6584	-5.5479	1.04e-06	7.92e-06	Isotrichodermin C-15 hydroxylase	reduce virulence	(Pmid:,24611558)
VP1G_06375	0.334695	9.53861	-4.8329	0.00025339	0.0012513	hypothetical protein	(reduce virulence)The MFS transporters are single-polypeptide secondary carriers capable only of transporting small solutes in response to chemiosmotic ion gradients	Pmid:,24711572
VP1G_06997	0.334695	8.09052	-4.5953	0.0011264	0.0046861	Riboflavin transporter MCH5	reduce virulence(M.oryzae),	Pmid:,17353894,
VP1G_10223	0.334695	6.50188	-4.2799	0.0052126	0.017645	putative short-chain type dehydrogenase/reductase y4mP	reduced virulence(M.oryzae)	Pmid:,17353894
VP1G_05619	0.360458	6.35588	-4.1402	0.0054456	0.018318	Trichodiene oxygenase	reduce virulence	Pmid:,15986930
VP1G_08210	0.360458	6.1084	-4.0829	0.0071922	0.023224	hypothetical protein	The proline oxidase/dehydrogenase EC 1.5.99.8 is responsible for the first step in the conversion of proline to glutamate for use as a carbon and nitrogen source. The enzyme requires FAD as a cofactor, and is induced by proline.
VP1G_01036	0.739349	13.645	-4.206	1.97e-05	0.00012142	Conidial yellow pigment biosynthesis polyketide synthase	CgPKS1 loss of pathogenicity, B.c unaffect(a lot of pathogens have done)	Pmid:,24261846
VP1G_02838	1.08137	9.58521	-3.1479	0.0021856	0.0083591	NPP1	unaffect,Pmid:,19522561,BcNLP1:Pmid:,20507492,	NLP2, REDUCED Pmid:,23051172; Effector,Pmid:,11706166,Pmid:,12410814,Pmid:,18796332
VP1G_07013	1.3903	527.68	-8.5681	5.15e-83	1.61e-80	putative transporter ESBP6	REDUCE, M.oryzae	Pmid:,17353894
VP1G_02904	1.39952	50.3979	-5.1704	2.75e-18	6.53e-17	TRI12	This family consists of several fungal specific trichothecene efflux pump proteins. Many of the genes involved in trichothecene toxin biosynthesis in Fusarium sporotrichioides are present within a gene cluster. It has been suggested that TRI12 may play a role in F. sporotrichioides self-protection against trichothecenes	unaffect on B.c,Pmid:,12324349, reduce virulence on F.g,Pmid:,22835271
VP1G_08357	2.15542	432.823	-7.6497	1.13e-96	5.3e-94	Pisatin demethylase	P450	loss virulence,Pmid:,27329129, Pmid:,24611558, Pmid:,15986930
VP1G_03388	2.79904	17.0286	-2.605	0.00024339	0.0012072	Ent-kaurene oxidase	resistance to chemical	loss or unaffected, Pmid:,23442154, reduce in M.oryzae,Pmid:,20887796
VP1G_08124	2.87633	12.7211	-2.1449	0.0050499	0.017197	Riboflavin transporter MCH5		reduced M.oryzae, Pmid:,17353894;F.g Pmid:,22028654
VP1G_09108	9.28894	274.612	-4.8857	1.36e-59	1.91e-57	Fumitremorgin C monooxygenase		increase F.g Pmid:,19888824,reduce M.o Pmid:,20887796
VP1G_09107	16.2445	960.942	-5.8864	3.73e-125	3e-122	Dammaradiene synthase	C.g	reduce, Pmid:,12000454
VP1G_08402	21.7177	707.159	-5.0251	7.94e-97	3.89e-94	Fumitremorgin C synthase		reduce,Pmid:,15986930
VP1G_01209	26.9131	146.24	-2.442	1.01e-18	2.46e-17	Catalase-related peroxidase
VP1G_02119	45.8374	1864.34	-5.346	7.2e-14	1.23e-12	Oxalate--CoA ligase	reduced	loss of pathogenicity,Pmid:,10432635
VP1G_04205	83.3959	360.827	-2.1133	2.14e-09	2.38e-08	Dicer-like protein 1		reduce on V. mali
VP1G_08438	91.0691	1752.55	-4.2664	9e-25	3.44e-23	Benzoate 4-monooxygenase	reduced	Pmid:,24611558,Pmid:,15986930
VP1G_02970	202.39	503.099	-1.3137	2.46e-12	3.64e-11	Catalase-1	H2O2
VP1G_08956	328.085	16834.3	-5.6812	3.78e-138	4.26e-135	Endothiapepsin	reduced virulence	C.g on fruit, Pmid:,23902260
