# Supplementary material for: The Fungal-Specific Transcription Factor VpFSTF1 Is Required for Virulence in Valsa pyri
Source: Front Microbiol. 2020 Jan 10;10:2945. doi: 10.3389/fmicb.2019.02945 (PMC6965324; doi:10.3389/fmicb.2019.02945)
Supplement: TABLE S4 — qRT-PCR validation of RNA-seq. [file Table_4.xlsx]

## Sheet: Data for Figure S3
Table S4 RT-qPCR validation of RNA-seq.
Gene ID		Qpcr			Rna-seq			FC(qPCR)	FC(RNA-Seq)
		RQ(Average)	Stdev	P-value	readcount	RQ(Average)	P-value	RQ(WT)/RQ(K-50)	RQ(WT)/RQ(K-50)
>VP1G_06880	WT	1	0.00788293	0.000160012	118.621	1	1.2042e-06	5.11136	2.42484
	K-50	0.195643	0.0126161		48.9194	0.412399
>VP1G_06889	WT	1	0.0337335	0.00124589	94.7227	1	2.9809e-15	4.31088	6.04098
	K-50	0.231971	0.0193458		15.68	0.165536
>VP1G_01321	WT	1	0.0464394	0.00419544	7219.35	1	0.0001174	2.15714	2.35014
	K-50	0.463576	0.0211769		3071.88	0.425507
>VP1G_01382	WT	1	0.104889	0.0100093	1478.14	1	0.0039823	2.85642	1.37911
	K-50	0.350088	0.0181803		1071.8	0.725104
>VP1G_06369	WT	1	0.101823	0.00298815	68.3118	1	2.5037e-09	6.88711	4.34241
	K-50	0.145199	0.0178919		15.7313	0.230287
>VP1G_06815	WT	1	0.0282508	0.000379021	890.231	1	0.0033141	2.0343	1.66347
	K-50	0.49157	0.0263567		535.166	0.601154
>VP1G_07293	WT	1	0.14774	0.014442	1472.64	1	0.00047214	6.02874	2.02699
	K-50	0.165872	0.0165375		726.519	0.493343
>VP1G_08900	WT	1	0.154998	0.0461605	359.155	1	0.0010453	1.93132	1.5287
	K-50	0.517781	0.0685311		234.942	0.654153
VP1G_02904	WT	1	0.14758	0.00319457	50.3979	1	2.75e-18	14.3606	36.0108
	K-50	0.069635	0.0547016		1.39952	0.0277694
VP1G_08741	WT	1	0.196966	0.0109767	15.6584	1	1.04e-06	15.5719	46.7842
	K-50	0.0642181	0.0199328		0.334695	0.0213747
VP1G_06375	WT	1	0.0831623	0.00141685	9.53861	1	0.00025339	9.48589	28.4995
	K-50	0.10542	0.00795297		0.334695	0.0350884
VP1G_09108	WT	1	0.13683	0.00270595	274.612	1	1.36e-59	18.4987	29.5633
	K-50	0.0540578	0.0182868		9.28894	0.0338257
Pearson correlation value
	Qpcr(WT/K-50)	RNA-seq
	5.11136	2.42484
	4.31088	6.04098
	2.15714	2.35014
	2.85642	1.37911
	6.88711	4.34241
	2.0343	1.66347
	6.02874	2.02699
	1.93132	1.5287
	14.3606	36.0108
	15.5719	46.7842
	9.48589	28.4995
	18.4987	29.5633
	Cor	0.898711

## Sheet: Figures
Gene ID	Qpcr		Rna-seq	VP1G_06880							VP1G_06889
>VP1G_06880	Average	Stdev
WT	1	0.00788293	1
K-50	0.195643	0.0126161	0.412399
	Qpcr		Rna-seq
>VP1G_06889	Average	Stdev
WT	1	0.0337335	1
K-50	0.231971	0.0193458	0.165536
	Qpcr		Rna-seq	VP1G_01321							VP1G_01382
>VP1G_01321	Average	Stdev
WT	1	0.0464394	1
K-50	0.463576	0.0211769	0.425507
	Qpcr		Rna-seq
>VP1G_01382	Average	Stdev
WT	1	0.104889	1
K-50	0.350088	0.0181803	0.725104
	Qpcr		Rna-seq	VP1G_06369							VP1G_06815
>VP1G_06369	Average	Stdev
WT	1	0.101823	1
K-50	0.145199	0.0178919	0.230287
	Qpcr		Rna-seq
>VP1G_06815	Average	Stdev
WT	1	0.0282508	1
K-50	0.49157	0.0263567	0.601154
	Qpcr		Rna-seq	VP1G_07293							VP1G_08900
>VP1G_07293	Average	Stdev
WT	1	0.14774	1
K-50	0.165872	0.0165375	0.493343
	Qpcr		Rna-seq
>VP1G_08900	Average	Stdev
WT	1	0.154998	1
K-50	0.517781	0.0685311	0.654153
	Qpcr		Rna-seq	VP1G_02904							VP1G_08741
VP1G_02904	RQ	STDEV
WT	1	0.14758	1
K-50	0.069635	0.0547016	0.0277694
	Qpcr		Rna-seq
VP1G_08741	RQ	STDEV
WT	1	0.196966	1
K-50	0.0642181	0.0199328	0.0213747
	Qpcr		Rna-seq	VP1G_06375							VP1G_09108
VP1G_06375	RQ	STDEV
WT	1	0.0831623	1
K-50	0.10542	0.00795297	0.0350884
	Qpcr		Rna-seq
VP1G_09108	RQ	STDEV
WT	1	0.13683	1
K-50	0.0540578	0.0182868	0.0338257
	#REF!		#REF!
